# Supplementary material for: Plasma Proteomic Profiling Reveals the Regulatory Factors of Milk Protein Synthesis in Holstein Cows
Source: Biology (Basel). 2022 Aug 19;11(8):1239. doi: 10.3390/biology11081239 (PMC9404965; doi:10.3390/biology11081239)
Supplement: Supplementary file 1 [file biology-11-01239-s001.zip]

Archive with 1 entries (1 files):
- biology-1877993-supplementary.pdf
